# Supplementary material for: Alb-PRF Hybrid Membranes Functionalized with Carbonated Hydroxyapatite and Doxycycline for Bone Regeneration and Antimicrobial Control: An In Vitro Study
Source: Int J Mol Sci. 2026 Apr 19;27(8):3639. doi: 10.3390/ijms27083639 (PMC13115618; doi:10.3390/ijms27083639)
Supplement: Supplementary file 1 [file ijms-27-03639-s001.zip]

Archive with 1 entries (1 files):
- ijms-3874636-supplementary.pdf
